# Supplementary material for: Towards Understanding the Chemical Structure Modification of EVA Copolymer upon MAPLE Processing of Thin Films
Source: Int J Mol Sci. 2021 Oct 28;22(21):11686. doi: 10.3390/ijms222111686 (PMC8583955; doi:10.3390/ijms222111686)
Supplement: Supplementary file 1 [file ijms-22-11686-s001.zip]

Archive with 1 entries (1 files):
- ijms-1409065-supplementary.pdf
